# Supplementary material for: GrTCP11, a Cotton TCP Transcription Factor, Inhibits Root Hair Elongation by Down-Regulating Jasmonic Acid Pathway in Arabidopsis thaliana
Source: Front Plant Sci. 2021 Nov 22;12:769675. doi: 10.3389/fpls.2021.769675 (PMC8646037; doi:10.3389/fpls.2021.769675)
Supplement: Supplementary file 3 [file Table_1.XLSX]

## Sheet: Sheet1
Supplementary Table S1. A list of the oligo primers of genes used for qRT-PCR.
Gene	Forward primers (5'-3')	Reverse primers (5'-3')
GhUB7	GAAGGCATTCCACCTGACCAAC	CTTGACCTTCTTCTTCTTGTGCTTG
AtACT2	CCTCATGCCATCCTCCGTCT	AGGTTTCCATCTCCTGCTCGT
GrTCP11	CGCCTACGGAATCGTGTCAG	GCAACGCTGTAAACGGCATA
AtLOX4	ATGCCGTGGCACGACAGACT	TCGGATGAGATCAGCAGGGA
AtAOS	AACGGCGGAGAACTCACGAT	GCATTTCACCGGCTTTGACT
AtAOC1	TGGTCTCTGCGTTGTGATCG	CCAGTGATGGCAAGGAACGA
AtAOC3	GCTGTCACTGGTGGCTCTGG	CACATCCTTCGACGGCGTAA
AtJAZ1	GCCAATCCAATCCTCCCCA	GCTGCTAAACCGAGCCACGA
AtJAZ2	AAAACCGCAGCACAAGAGCC	GTGAACTGAGCCAAGCTGGG
AtMYC2	TCGGATGACGCTGTTGATGA	CCTTGCTTAGCCCGTTCACA
AtERF1	GCAGTCCACGCAACAAACCT	CGAACGTCCCGAGCCAAAC
AtACS6	TAGCTGCAAGGCACGCTGAG	CACGCCATAGTTCGGTTTCC
AtTCP11	ATCGCCGAGTTGTAGGTTGG	GTGACGGCGTCTACGTTCCT
AtACO2	TTCCGAGTACCCGAGTTTCG	CGGCTGCTGTAGGATTCAGTTC
AtETR1	TGGGGATGAGAAACGGCTA	TGACTCCCAGTTGGCACGAC
AtCTR1	GAACATGATGCGTGCGTCAA	TCACACCACGGGATGTCCATA
AtEIN2	GGAGGAGGAGGGTATGGTGC	CTGCTCAAAGGGCTGTCTGG
AtTAA1	GTCCAGACGACGACGAAGCC	CACCAATGCCCACCCAATAC
AtPIN1	AAACGACGCAGGCTAAGGTG	AAGGAAATGAGGGACCAGGTG
AtAUX1	CTTCTCGACCACTCCAACGC	GGCAATCTAGCCAAAGCCCT
AtTIR1	GTCACCGACGATTGCTTGGA	CTGGGAAATGGCTAAGCCAGT
AtIAA3	ATGAAAGGATCAGAAGCCAAAGG	CCGACAACCCAAGCACAGACA
AtARF1	AGAGCCCGAGACTGACGAAG	GCATGTCTCCGTAGCACCGAG
AtIPT1	AACAGTCACGGTCACGGAATC	CGCGACGGTCTTGTAACGTA
AtAHK3	TTTTCCAATGGGATGCAACC	TTCGACTCGAATTCCAAGACG
AtAHP1	GACTCTGTTCAAGCTGGAGCAAC	TCCAATGGCACAAAGAAAGAAG
AtARR1	ACGGTGGTTCAGTGAGGGTG	GATGGAGTATGCGTCAAAGTCG
