# Supplementary material for: GrTCP11, a Cotton TCP Transcription Factor, Inhibits Root Hair Elongation by Down-Regulating Jasmonic Acid Pathway in Arabidopsis thaliana
Source: Front Plant Sci. 2021 Nov 22;12:769675. doi: 10.3389/fpls.2021.769675 (PMC8646037; doi:10.3389/fpls.2021.769675)
Supplement: Supplementary file 4 [file Table_2.XLSX]

## Sheet: Sheet1
Supplementary Table S2. The sequences of primer used for vector constructions and transgenic testing.
Primer	Sequence (5'-3')
GW-GrTCP11F	GGGGACAAGTTTGTACAAAAAAGCAGGCTGCGCCGCTCCTCCACCCTCT
GW-GrTCP11R	GGGGACCACTTTGTACAAGAAAGCTGGGTCCTACTCTTGATGCCTTTTCTCTTCC
