# Supplementary material for: GrTCP11, a Cotton TCP Transcription Factor, Inhibits Root Hair Elongation by Down-Regulating Jasmonic Acid Pathway in Arabidopsis thaliana
Source: Front Plant Sci. 2021 Nov 22;12:769675. doi: 10.3389/fpls.2021.769675 (PMC8646037; doi:10.3389/fpls.2021.769675)
Supplement: Supplementary file 6 [file Table_4.XLSX]

## Sheet: Sheet1
Supplementary Table S4. Reads per kilobase of transcript per million mapped reads values of TCP genes in different cotton tissues.
	root	stem	leaf	petal	pistil	stamen	M3DO	M1DO	0DO	1DO	3DO	5DO	10DO	20DO	25DO	30DO	5DF	10DF	20DF	25DF
Cotton_D_gene_10000285	1.31324	1.09999	0.896341	0.117619	1.24067	0.0735757	1.18558	1.2592	1.35853	1.44098	0.813202	2.36756	2.12606	0.0654566	0.328853	0.0410636	0.341683	0.150863	0.274675	0.38312
Cotton_D_gene_10000500	0.379813	8.72972	0	98.1023	24.2652	32.6141	3.12041	5.94823	1.89894	3.19132	2.33843	3.53747	3.49804	3.1609	1.89596	4.5127	0.785618	1.80672	5.15831	4.70224
Cotton_D_gene_10002307	1.33404	0	0.967268	0	0.13956	0	0	0	0	0	0	0	0	0.57723	0.696427	0.916764	0	0	0.107575	0.280223
Cotton_D_gene_10002797	3.35342	3.26332	2.54745	4.13453	7.68123	2.20786	14.4602	6.3022	6.40037	2.70688	6.62411	3.14495	11.4645	2.56315	2.97423	0.930861	3.43772	2.75196	3.21692	3.45394
Cotton_D_gene_10003061	9.45684	2.38666	0.831839	40.1549	10.4924	1.90948	1.83694	1.34362	0.994805	2.50046	1.80245	3.33586	12.0165	59.2945	11.0029	29.5999	2.20804	2.16766	3.82203	5.86991
Cotton_D_gene_10003308	5.5172	12.6167	2.90581	32.6944	9.18111	1.45653	3.02181	1.49093	3.5871	3.25453	4.16857	5.35656	9.36161	41.3867	30.5148	55.3731	2.43723	1.46437	2.99945	13.718
Cotton_D_gene_10003518	2.14449	5.68785	4.4335	3.84301	12.2383	2.39973	7.58226	6.67215	4.13051	3.80409	4.83279	7.20594	8.49276	3.80553	4.81095	5.54741	2.45098	1.38577	3.75931	3.39979
Cotton_D_gene_10004819	4.51744	7.58615	6.17196	2.99084	6.29585	0.48458	16.2848	11.0029	9.34186	9.85137	11.7896	10.8017	18.4343	6.70735	6.09068	5.7722	14.4816	27.8487	1.54466	4.76432
Cotton_D_gene_10006406	0.841788	1.96642	6.77465	0.10123	3.63966	0.999482	11.6007	5.99316	4.65769	4.31411	4.79193	2.66607	1.73683	8.91491	2.21705	3.16798	1.76778	0.862494	0.767561	1.16466
Cotton_D_gene_10006656	0.0493348	0	0.0351994	0	0	0	0.0706436	0.0361012	0	0.0249019	0.00885193	0	0	0.110623	0.0369949	0.115854	0.0233935	0.0169971	0.0258364	0.120513
Cotton_D_gene_10006721	1.37311	2.13217	2.09321	0.211457	1.44944	0	5.64819	0.489194	1.70797	0.257028	2.38004	0.512697	0.637075	0.166287	0	0.179016	1.19557	0.0656999	0.166331	0.103589
Cotton_D_gene_10008391	2.81377	7.59337	11.4081	3.47011	2.28944	0.747694	2.50175	6.6025	2.70097	6.32965	2.92758	4.26882	8.79749	12.1762	6.09452	2.5638	1.22977	0.735722	31.5341	19.67
Cotton_D_gene_10008880	3.45632	3.17525	10.2126	1.56793	0.610424	0.126893	0.433432	0.638665	1.20383	0.86151	1.14105	3.12155	51.3443	0.282778	0.2272	0.106493	4.0501	29.9538	0	0.719739
Cotton_D_gene_10010801	6.64687	8.41193	8.01414	1.18226	8.25007	1.35149	1.39801	0.867729	1.33528	1.10991	1.56444	3.48099	2.76353	2.8	2.59773	1.62728	0.662666	1.14979	2.04636	1.58668
Cotton_D_gene_10012543	5.38766	13.0845	2.95056	12.5524	10.369	6.28208	15.5277	6.2355	9.83065	4.42641	13.4889	5.60357	13.4454	3.23466	7.58395	3.30878	1.71526	1.629	8.18184	10.6073
Cotton_D_gene_10016293	2.83172	7.16431	12.1818	1.71326	6.86254	2.15667	4.3223	3.66864	4.80045	5.71159	2.90582	4.15616	1.84777	0.0896449	0	0.0563046	0.939662	1.81815	0.219725	0.325702
Cotton_D_gene_10016960	6.67849	5.95689	20.9956	0.442326	8.19273	0.389206	17.8259	16.1653	13.773	12.1711	11.2325	12.9714	5.3624	0.223367	0.0830552	0.238952	5.00214	3.58456	0.335919	0.420935
Cotton_D_gene_10017148	2.31231	9.46168	1.68206	0.657557	2.58236	0.411865	4.30266	9.32507	4.72406	4.87309	4.17947	9.17251	4.16978	2.40211	1.91706	0.306857	2.46198	12.0082	1.73479	2.356
Cotton_D_gene_10017874	0	0	0	0	0	0	0	0	0	0.0405087	0	0	0	0	0	0	0	0	0	0
Cotton_D_gene_10022676	0.774071	0.952652	2.03999	0.659301	2.5728	0.103696	13.5777	6.40339	10.5001	6.34201	8.64206	7.59483	8.21471	0.880082	0.557939	0.174542	4.02616	1.21702	1.49201	1.11084
Cotton_D_gene_10025316	1.97768	0	0	0	0.209433	0	0.727139	1.36234	1.8852	1.19684	0.59089	3.59216	1.11691	3.41478	0.688006	0.427259	0.467013	0.209883	0.551365	0.332359
Cotton_D_gene_10027048	0.707973	1.59084	0.136517	62.1352	11.9018	23.1921	9.26658	12.4029	5.73847	7.36015	7.16032	3.53798	1.3231	6.08615	2.46937	3.90438	5.2183	1.95664	2.82332	3.12329
Cotton_D_gene_10028625	1.52154	12.1246	22.8729	4.29597	0.363274	0.452285	0.171267	0.296713	0.411153	0.70487	0.478284	0.912623	2.22636	0.90503	0.269466	0.714894	0.496164	0.370826	1.03139	0.70739
Cotton_D_gene_10029652	6.42242	13.2556	8.68909	4.79234	5.31495	3.31961	6.83706	4.59972	8.99969	8.20807	15.217	10.4768	18.4416	4.63818	4.75993	5.20456	12.0994	12.29	2.11574	3.69348
Cotton_D_gene_10029958	2.10301	0.280924	1.26979	15.1265	26.1865	2.84422	0.690038	0.206408	0.286424	0.284592	0.288371	0.390199	0.124313	6.10532	2.81961	4.89917	0	0.0830056	0.503936	1.53308
Cotton_D_gene_10030066	8.02578	18.5052	7.2894	5.64222	7.78884	3.94896	9.06343	9.15405	8.33129	14.4891	13.2764	11.0731	12.2345	4.45251	3.74387	3.84238	6.42833	7.66178	2.38107	3.14815
Cotton_D_gene_10030346	0	0	0.176891	0	0	0	0	0	0	0	0	0	0	0	0.0927309	0	0	0	0	0.033568
Cotton_D_gene_10030663	0.35719	0	0.0513044	0.190954	0.0960632	0	0	0	0.0392372	0.0542746	0	0	0	0	0	0	0.0340159	0	0	0
Cotton_D_gene_10031549	6.74764	49.7122	1.02464	15.1976	37.3434	11.2647	70.7991	50.4903	57.5958	66.8151	52.1112	70.8471	76.8975	47.1895	20.7035	32.0392	36.2771	25.2015	19.4501	20.4085
Cotton_D_gene_10033147	4.33814	3.51519	14.083	0.171677	7.56202	0.053973	10.2399	5.27058	6.33285	9.3607	20.6077	10.2834	17.2219	2.31355	1.45157	2.29021	27.1498	34.4441	0.371212	1.17356
Cotton_D_gene_10033515	3.8238	4.36005	10.5274	1.74793	20.7576	0.185862	29.8335	29.6932	14.6398	53.0427	29.5936	53.8079	56.3903	3.87305	2.36029	0.544054	10.9838	11.4633	6.34086	4.4198
Cotton_D_gene_10033516	2.44945	2.18665	5.43345	0.794735	12.9961	0.372978	17.195	21.0493	8.68718	39.0704	17.3952	35.1431	25.6505	1.23065	0.57677	0.0695808	5.75551	3.72686	0.473147	1.54079
Cotton_D_gene_10033598	3.66738	23.8873	0.176891	11.0656	24.2073	6.04119	29.4695	15.6925	37.2357	17.5631	22.692	21.9339	22.4012	11.2945	5.0238	2.20089	17.5432	12.5568	13.2966	8.20748
Cotton_D_gene_10034674	10.0708	17.9476	11.4387	1.09512	10.5938	0.486265	4.8442	4.50017	4.41936	3.27063	5.10792	4.65557	12.9884	5.32766	4.93833	3.92448	7.82204	14.693	3.75894	4.40492
Cotton_D_gene_10034792	16.2909	3.18781	7.82024	2.42078	17.5324	5.6933	2.1024	3.96425	3.4442	4.48795	2.41069	4.39701	6.10718	4.32966	1.44175	2.27947	1.63307	0.812853	3.28607	2.77399
Cotton_D_gene_10035275	3.69576	0.966304	2.00521	0	1.69606	0.0963769	4.85479	5.56616	5.02579	5.44798	6.30693	6.09408	1.60492	1.89558	1.28597	0.937884	2.61936	0.953194	1.68971	1.77747
Cotton_D_gene_10039906	2.10031	2.19399	2.69042	2.85702	5.27748	0.362934	12.3038	9.53697	12.3396	9.7975	8.41399	6.559	13.5496	38.0458	21.2389	24.8345	8.90534	13.3836	7.17831	9.21032
