# Supplementary material for: GrTCP11, a Cotton TCP Transcription Factor, Inhibits Root Hair Elongation by Down-Regulating Jasmonic Acid Pathway in Arabidopsis thaliana
Source: Front Plant Sci. 2021 Nov 22;12:769675. doi: 10.3389/fpls.2021.769675 (PMC8646037; doi:10.3389/fpls.2021.769675)
Supplement: Supplementary file 7 [file Table_5.XLSX]

## Sheet: Sheet1
Supplementary Table S5. Reads per kilobase of transcript per million mapped reads values of TCP genes in cotton leaves under abiotic stress.
	1HCOLD	3HCOLD	6HCOLD	12HCOLD	1HHOT	3HHOT	6HHOT	12HHOT	1HPEG	3HPEG	6HPEG	12HPEG	1HSALT	3HSALT	6HSALT	12HSALT
Cotton_D_gene_10000285	0.318975	0.510681	0.337158	0.113247	0.21199	0.411669	0	0.536647	0.736974	0.822175	0.230756	0.590626	0.790928	0.984514	0.617586	0.160038
Cotton_D_gene_10000500	34.5624	37.471	15.5233	23.5586	19.3386	22.6754	18.3158	14.2384	39.2245	29.3224	11.7238	19.6619	28.011	22.6016	23.3006	23.4244
Cotton_D_gene_10002307	1.93751	2.219	1.77183	1.55493	0.853148	1.88499	0.964197	1.11156	1.63395	1.7172	0.912198	1.05706	1.73501	2.01312	1.70208	0.851844
Cotton_D_gene_10002797	1.82024	4.39971	4.36218	1.45017	2.51132	4.86604	6.30879	5.97536	3.83624	3.87972	3.0303	4.59252	2.80398	2.5314	3.38894	1.902
Cotton_D_gene_10003061	12.3449	12.023	4.77728	4.30089	4.37059	11.8568	13.3021	15.0316	13.2592	11.8092	11.6507	13.086	15.2775	10.549	21.3169	15.3965
Cotton_D_gene_10003308	28.7107	18.7717	22.4693	14.2506	18.8561	30.8644	41.8337	52.931	44.3185	49.5212	52.7639	54.9789	40.4489	39.024	56.5946	39.3057
Cotton_D_gene_10003518	1.30089	0.904017	0.974746	0.794234	0.696181	1.21958	3.68421	8.17381	1.67534	1.44282	1.63894	9.84288	3.11471	1.17269	2.37423	6.75894
Cotton_D_gene_10004819	1.25912	2.89657	4.46809	3.15944	2.08357	2.58687	5.96712	3.81803	2.60969	6.86565	8.44872	12.5067	6.66392	4.9151	12.3419	9.64977
Cotton_D_gene_10006406	0	0.0888726	0.214239	0.101164	0.528743	0.110644	0	0.130287	0.222279	0	0.168278	0.280423	0.321617	0.348737	0.427941	0.202102
Cotton_D_gene_10006656	0.596956	0.339633	0.353158	0.245898	0.224293	0.0310163	0.0837662	0.0695512	0.270152	0.19544	0	0.0204681	0.705913	0.134428	0	0.02803
Cotton_D_gene_10006721	0.0559981	0.0642454	0.15575	0.200735	0.0985646	0.0409347	0.332008	0.369415	0.382255	0.255185	0.324821	0.268743	0.247084	0.304814	0.194538	0.592681
Cotton_D_gene_10008391	1.21767	1.2571	1.603	0.921734	0.431786	2.33609	2.68326	0.875908	1.20166	1.6729	1.17274	3.27114	1.69967	0.522589	1.3728	2.65883
Cotton_D_gene_10008880	2.88022	4.26848	4.83831	3.19141	3.35133	6.41862	8.48272	4.5713	5.84352	6.58426	3.10203	4.64998	6.50073	5.69232	3.69685	9.06089
Cotton_D_gene_10010801	2.09378	2.4146	1.71871	1.78586	1.55759	1.85689	3.39476	3.62884	3.64992	3.22131	2.33811	5.26299	2.56064	2.53556	1.82638	2.92923
Cotton_D_gene_10012543	0.278395	0.40263	3.99869	2.11801	0.0614927	0.511343	1.17635	2.14777	0.254408	0.810795	1.57244	4.40799	1.99503	0.79507	2.09514	3.15082
Cotton_D_gene_10016293	11.8553	15.4084	13.6962	16.9292	17.3798	24.2579	27.4397	21.7753	30.7409	36.6072	19.7067	16.7795	20.9385	29.0409	23.0057	12.6038
Cotton_D_gene_10016960	1.85002	2.4298	1.7178	4.57044	2.68985	3.63861	6.77906	21.196	9.82671	10.0309	5.89209	43.5262	20.837	9.73814	14.0586	35.062
Cotton_D_gene_10017148	2.01912	1.57892	0.830113	2.20816	4.27001	5.5035	5.6809	7.0377	4.56117	5.89808	4.09045	5.25784	5.6825	5.63004	4.6513	10.0636
Cotton_D_gene_10017874	0.144201	0	0	0	0	0.106043	0	0	0	0	0	0.103778	0	0	0	0
Cotton_D_gene_10022676	0.926113	0.749303	0.908353	0.937941	0.766766	1.91043	3.3353	4.98015	1.66016	2.55516	2.02269	4.96758	3.48563	1.92591	2.19351	2.73682
Cotton_D_gene_10025316	0.15248	0.37197	0	0	0	0	0	0	0	0	0	0	0	0	0	0.211258
Cotton_D_gene_10027048	21.8186	17.9862	10.9	10.6844	6.7858	15.4647	19.3782	30.2759	34.1234	16.0685	12.4536	29.6404	22.1625	18.4794	14.4285	23.2565
Cotton_D_gene_10028625	2.92462	1.50966	1.15588	1.79911	0.871596	6.10701	6.52225	4.09204	2.1904	8.97765	11.1764	2.07685	2.70796	7.60025	10.1263	2.7463
Cotton_D_gene_10029652	7.70317	9.54328	7.07107	8.70932	9.96227	11.3998	11.7068	13.1381	12.1124	14.3159	11.0975	9.43394	15.3278	17.3832	15.1152	16.9672
Cotton_D_gene_10029958	5.09054	4.90652	2.86342	3.75848	2.88045	3.42712	2.87846	4.59578	3.84108	4.0711	3.92665	7.56188	5.75318	3.47188	4.01308	6.43958
Cotton_D_gene_10030066	10.646	27.2881	15.8988	23.5845	43.5503	47.0917	65.7951	47.2509	67.1636	93.1458	58.3091	22.4025	40.4508	58.7682	58.2193	22.5765
Cotton_D_gene_10030346	0.0543134	0.0622478	0	0	0	0	0	0.0894502	0.0570785	0	0	0	0.239667	0	0	0.215398
Cotton_D_gene_10030663	0.127409	0	0	0	0	0	0.126337	0	0	0	0	0	0	0	0	0
Cotton_D_gene_10031549	19.1775	14.9673	24.1996	19.415	12.913	27.6943	42.4306	53.481	30.771	46.1907	51.3013	45.3927	41.7935	43.9775	62.2492	56.9503
Cotton_D_gene_10033147	2.21833	1.8935	1.89938	1.67136	1.65236	2.95311	2.30538	1.40816	4.14013	6.46584	1.93548	0.982703	2.44694	3.4332	2.49101	1.69388
Cotton_D_gene_10033515	11.7111	9.05767	10.6461	6.84649	6.0474	8.23801	9.38363	12.5572	20.7415	11.3555	11.1851	12.8461	15.1596	13.9857	10.5521	13.6624
Cotton_D_gene_10033516	6.89832	6.16152	4.94316	5.86469	5.21877	5.55337	7.56307	10.812	12.3553	11.7497	11.2379	12.185	10.5126	10.7545	9.71893	11.1005
Cotton_D_gene_10033598	21.5984	14.0442	18.3286	20.471	10.9597	22.8009	25.5106	31.0322	24.8582	33.7419	32.2419	27.2353	25.9432	29.687	38.8841	30.6472
Cotton_D_gene_10034674	7.33518	8.10411	5.78817	7.11023	12.3899	14.503	30.3387	27.025	27.6279	29.4817	15.6443	28.6373	15.6004	19.6735	22.9147	19.6458
Cotton_D_gene_10034792	4.27061	6.0535	5.31095	4.70676	2.90724	6.00316	4.33643	4.27111	6.74324	4.40844	3.81535	6.58233	4.73665	4.80079	3.19845	5.56242
Cotton_D_gene_10035275	0.973053	0.287959	0	0.361972	0.398342	1.06342	0.943366	1.95461	0.794543	0.920447	0.467761	1.64306	0.666946	0.934014	0.88688	1.47876
Cotton_D_gene_10039906	17.7149	12.0945	12.2963	6.55793	10.0021	25.9098	30.0741	19.2604	20.7195	32.0982	31.406	13.672	13.7256	29.0454	32.6235	10.9623
